# Supplementary material for: Mutations identified in engineered Escherichia coli with a reduced genome
Source: Front Microbiol. 2023 May 25;14:1189877. doi: 10.3389/fmicb.2023.1189877 (PMC10249474; doi:10.3389/fmicb.2023.1189877)
Supplement: Supplementary file 1 [file Table_1.XLSX]

## Sheet: 33a
gene	description	type	variant (base)	variant (AA)
murC	UDP-N-acetylmuramate--L-alanine ligase	missense	1111C>T	Pro371Ser
dapD	2,3,4,5-tetrahydropyridine-2,6-dicarboxylate N-succinyltransferase	synonymous	468C>A	Val156Val
rseP	Regulator of sigma-E protease RseP	missense	671C>A	Pro224His
hemH	Ferrochelatase	missense	62C>T	Pro21Leu
hemH	Ferrochelatase	missense	755A>G	Lys252Arg
aes	Acetyl esterase	missense	20A>C	Asp7Ala
mngB	Mannosylglycerate hydrolase	missense	1184G>T	Trp395Leu
valZ	tRNA-Val(UAC)	RNA	32C>A	-
ycbX	Uncharacterized protein YcbX	missense	518C>A	Pro173His
uup	ATP-binding protein Uup	synonymous	1215C>A	Ala405Ala
tmk	Thymidylate kinase	missense	557C>A	Thr186Asn
nagZ	Beta-hexosaminidase	missense	976C>A	Arg326Ser
fabI	Enoyl-[acyl-carrier-protein] reductase [NADH] FabI	missense	317A>G	Asn106Ser
yneL	del-region	missense	107A>G	Glu36Gly
rspB	Starvation-sensing protein RspB	missense	967T>C	Phe323Leu
fumA	Fumarate hydratase class I, aerobic	missense	230C>A	Pro77Gln
pheS	phenylalanine—tRNA ligase subunit α	upstream	-88G>T	-
yoaK	uncharacterized membrane protein YoaK	missense	89C>T	Pro30Leu
mntP	Probable manganese efflux pump MntP	missense	74G>A	Gly25Asp
argS	Arginine--tRNA ligase	missense	1720G>A	Val574Ile
argS	Arginine--tRNA ligase	synonymous	1722A>G	Val574Val
erfK	Probable L,D-transpeptidase ErfK/SrfK	missense	172G>A	Gly58Arg
folE	GTP cyclohydrolase 1	synonymous	468G>A	Thr156Thr
yeiG	S-formylglutathione hydrolase YeiG	synonymous	543C>A	Ile181Ile
yejM	Inner membrane protein YejM	missense	1622C>A	Pro541Gln
ompC	Outer membrane porin C	synonymous	450T>C	Val150Val
gyrA	DNA gyrase subunit A	synonymous	2615C>T	*872*
nuoN	NADH-quinone oxidoreductase subunit N	missense	1211A>C	Gln404Pro
pta	Phosphate acetyltransferase	missense	578T>C	Phe193Ser
lpxP	palmitoleoyl acyltransferase	missense	502G>T	Gly168Trp
glrK	Sensor histidine kinase GlrK	missense	1226C>A	Pro409Gln
ascF	β-glucoside specific PTS enzyme II	synonymous	456G>T	Val152Val
pyrG	CTP synthase	missense	126T>G	Asp42Glu
argA	N-acetylglutamate synthase	missense	1094G>A	Cys365Tyr
ygfK	Putative oxidoreductase YgfK	synonymous	636C>A	Pro212Pro
yqgE	UPF0301 protein YqgE	stop gained	418C>T	Gln140*
yqgE	UPF0301 protein YqgE	missense	490G>A	Asp164Asn
hybG	Hydrogenase maturation factor HybG	synonymous	18A>T	Pro6Pro
hybE	Hydrogenase-2 operon protein HybE	synonymous	87C>T	His29His
yqjH	NADPH-dependent ferric-chelate reductase	missense	19T>C	Tyr7His
rnpB	RNase P catalytic RNA component	RNA	348G>C	-
dacB	D-alanyl-D-alanine carboxypeptidase DacB	missense	1103C>T	Ala368Val
trkA	Trk system potassium uptake protein TrkA	synonymous	180G>A	Glu60Glu
trkA	NAD-binding component of Trk potassium transporters	synonymous	180G>A	Glu60Glu
rpsC	30S ribosomal protein S3	synonymous	105C>T	Ser35Ser
chiA	Probable bifunctional chitinase/lysozyme	stop gained	1086G>A	Trp362*
rpsL	30S ribosomal protein S12	missense	128A>G	Lys43Arg
rpe	Ribulose-phosphate 3-epimerase	missense	217C>A	Pro73Thr
mrcA	Penicillin-binding protein 1A	stop gained	930C>G	Tyr310*
feoB	Fe(2+) transporter FeoB	missense	2045G>T	Gly682Val
yiaF	Uncharacterized protein YiaF	stop lost	709T>G	*237Glu
glyQ	glycine—tRNA ligase subunit α	upstream	-75C>T	-
ysaB	Uncharacterized lipoprotein YsaB	missense	8G>T	Cys3Phe
ysaB	Uncharacterized lipoprotein YsaB	upstream	-4>C	-
mdtL	Multidrug resistance protein MdtL	missense	339C>A	Phe113Leu
aslB	Anaerobic sulfatase-maturating enzyme homolog AslB	missense	847G>T	Gly283Trp
cytR	HTH-type transcriptional repressor CytR	missense	527T>A	Val176Glu
birA	Bifunctional ligase/repressor BirA	missense	960A>T	Glu320Asp
metH	Methionine synthase	missense	358G>A	Ala120Thr
yjcD	Guanine/hypoxanthine permease GhxP	missense	179T>C	Val60Ala
yjcD	Guanine/hypoxanthine permease GhxP	synonymous	204C>T	Ala68Ala
yjcD	Guanine/hypoxanthine permease GhxP	missense	545T>C	Phe182Ser
deoB	Phosphopentomutase	missense	592C>A	Arg198Ser
nlpI	lipoprotein NlpI	frameshift	384-385 del	Thr128 fs
frdA	fumarate reductase flavoprotein subunit	upstream	-17〜-29 del	-
grxB	reduced glutaredoxin 2	frameshift	dup TGCGCAGCCACTCTTCA

## Sheet: 33a-33b
gene	description	type	variant (base)	variant (AA)
nhaA	Na(+)/H(+) antiporter NhaA	missense	141G>T	Gln47His
ftsI	Peptidoglycan D,D-transpeptidase FtsI	missense	242C>A	Pro81Gln
proS	Proline--tRNA ligase	missense	1457C>A	Ser486Tyr
kdpB	K+ transporting P-type ATPase subunit KdpB	missense	1778C>A	Ala593Glu
ihfB	Integration host factor subunit beta	missense	140G>T	Gly47Val
mukB	Chromosome partition protein MukB	missense	2998C>A	Arg1000Ser
ycbV	Uncharacterized fimbrial-like protein YcbV	missense	461A>T	Asp154Val
yceQ	Uncharacterized protein YceQ	stop gained	24C>A	Cys8*
topA	DNA topoisomerase 1	missense	1848C>A	Phe616Leu
tcyP	cystine/sulfocysteine:cation symporter	missense	1213G>T	Gly405Cys
zwf	Glucose-6-phosphate 1-dehydrogenase	missense	856G>T	Gly286Trp
yebK	HTH-type transcriptional regulator HexR	stop gained	685G>T	Glu229*
yfiR	Protein YfiR	frameshift	172dupT	Ser58fs
gutQ	D-arabinose 5-phosphate isomerase GutQ	synonymous	924C>A	Gly308Gly
norW	NADH:flavorubredoxin reductase	synonymous	972G>T	Leu324Leu
trkA	Trk system potassium uptake protein TrkA	synonymous	180G>A	Glu60Glu
malQ	4-alpha-glucanotransferase	missense	281G>T	Gly94Val
rpoB	DNA-directed RNA polymerase subunit beta	missense	1336G>T	Asp446Tyr
prfC	peptide chain release factor RF3	upstream	-60G>T	-
pntA	pyridine nucleotide transhydrogenase subunit α	insertion	::IS5 "ctaa" dup	-
sibE	small RNA SibE	insertion	::IS186 "ggatttctccc" dup	-

## Sheet: 33b-37b
gene	description	type	variant (base)	variant (AA)
aceE	Pyruvate dehydrogenase E1 component	missense	1716G>T	Glu572Asp
gloB	Hydroxyacylglutathione hydrolase GloB	missense	79G>A	Val27Ile
ybfE	Uncharacterized protein YbfE	synonymous	120C>T	Asn40Asn
yceH	UPF0502 protein YceH	missense	104T>C	Val35Ala
ymgF	Inner membrane protein YmgF	missense	63G>A	Met21Ile
galU	UTP--glucose-1-phosphate uridylyltransferase	missense	512C>A	Pro171Gln
yneL	putative HTH-type transcriptional regulator YneL	missense	107A>G	Glu36Gly
dtpA	Dipeptide and tripeptide permease A	missense	101G>T	Arg34Leu
yeaP	Diguanylate cyclase DgcP	missense	62G>T	Ser21Ile
yeiB	Uncharacterized protein YeiB	upstream	-1C>A	-
pdxB	Erythronate-4-phosphate dehydrogenase	synonymous	891C>T	Arg297Arg
yfiN	Diguanylate cyclase DgcN	missense	766G>T	Gly256Trp
serV	tRNA-Ser(GCU)	RNA	26G>A
ptsP	Phosphoenolpyruvate-dependent phosphotransferase system	stop gained	493C>T	Gln165*
ygeW	Putative carbamoyltransferase YgeW	upstream	-26G>A	-
yggF	Fructose-1,6-bisphosphatase 2 class 2	synonymous	345C>A	Pro115Pro
gpr	L-glyceraldehyde 3-phosphate reductase	missense	199G>T	Gly67Trp
cca	Multifunctional CCA protein	synonymous	732G>A	Pro244Pro
gspG	Type II secretion system core protein G	missense	35T>C	Leu12Ser
kbl	2-amino-3-ketobutyrate coenzyme A ligase	missense	58G>T	Gly20Trp
yifE	UPF0438 protein YifE	missense	277A>C	Thr93Pro
fieF	Zn2+/Fe2+/Cd2+ exporter	upstream	-94G>*	-
fieF	Zn2+/Fe2+/Cd2+ exporter	upstream	-89T>G	-
malK	Maltose/maltodextrin import ATP-binding protein MalK	upstream	-72C>T	-
mgrB	PhoQ kinase inhibitor	upstream	-59 ::IS5	-
lysT-lysQ	lys×5, val×2 → lys×2 ( Δlys×3, val×2 )	RNA	del 815bp

## Sheet: 37b-37c13
gene	description	type	variant (base)	variant (AA)
insB1	Insertion element IS1 5 protein InsB	missense	371G>A	Arg124Gln
caiD	Carnitinyl-CoA dehydratase	synonymous	586C>T	Leu196Leu
caiT	L-carnitine/gamma-butyrobetaine antiporter	missense	1277G>A	Cys426Tyr
araA	L-arabinose isomerase	synonymous	387C>T	Gly129Gly
aroP	aromatic amino acid:H+ symporter AroP	frameshift	263C>*	Gly88 fs
aceE	Pyruvate dehydrogenase E1 component	missense	1708A>G	Ile570Val
speD	S-adenosylmethionine decarboxylase proenzyme	missense	684G>A	Met228Ile
can	Carbonic anhydrase 2	missense	232C>T	Leu78Phe
ligT	RNA 2',3'-cyclic phosphodiesterase	missense	254C>T	Ser85Leu
fhuC	Iron(3+)-hydroxamate import ATP-binding protein FhuC	missense	211G>A	Asp71Asn
dnaE	DNA polymerase III subunit alpha	synonymous	381G>A	Gly127Gly
gloB	Hydroxyacylglutathione hydrolase GloB	reversion	79A>G	Ile27Val
phoE	Outer membrane porin PhoE	missense	523A>G	Lys175Glu
sbmA	Peptide antibiotic transporter SbmA	missense	964G>A	Ala322Thr
secF	Protein translocase subunit SecF	missense	278A>G	Asp93Gly
ybaO	DNA-binding transcriptional activator DecR	missense	112C>T	Arg38Cys
mdlA	Multidrug resistance-like ATP-binding protein MdlA	upstream	-11G>A	-
fimZ	Fimbriae Z protein	synonymous	177G>A	Leu59Leu
cusR	Transcriptional regulatory protein CusR	missense	284C>T	Ala95Val
ybdG	Miniconductance mechanosensitive channel YbdG	upstream	-54G>A	-
rna	Ribonuclease I	missense	437C>T	Ser146Phe
citF	Citrate lyase alpha chain	missense	305A>G	Asp102Gly
ybeX	CorC-HlyC family protein YbeX	frameshift	94T>*	Lys32
nagC	N-acetylglucosamine repressor	missense	823G>A	Glu275Lys
nagA	N-acetylglucosamine-6-phosphate deacetylase	missense	398C>A	Pro133Gln
nagE	PTS system N-acetylglucosamine-specific EIICBA component	missense	1777A>G	Ser593Gly
ybfE	Uncharacterized protein YbfE	reversion	120T>C	Asn40Asn
mngA	2-O-α-mannosyl-D-glycerate specific PTS enzyme II	frameshift	384C>*	Pro128
ftsK	DNA translocase FtsK	synonymous	2643C>T	Val881Val
ldtD	L,D-transpeptidase LdtD	frameshift	799G>*	267Gly FS
ycbV	Uncharacterized fimbrial-like protein YcbV	missense	461A>T	Asp154Val
pyrD	Dihydroorotate dehydrogenase (quinone)	upstream	-47G>A	-
hyaB	Hydrogenase-1 large chain	synonymous	1746C>T	His582His
pyrC	Dihydroorotase	missense	7G>A	Ala3Thr
yceH	UPF0502 protein YceH	reversion	104C>T	Ala35Val
yceF	m7GTP pyrophosphatase	upstream	-2T>*	-
ptsG	PTS system glucose-specific EIICB component	synonymous	88C>T	Leu30Leu
pepT	Peptidase T	missense	304G>T	Asp102Tyr
phoP	Transcriptional regulatory protein PhoP	missense	565A>G	Thr189Ala
ymgF	Inner membrane protein YmgF	reversion	63A>G	Ile21Met
cvrA	K(+)/H(+) antiporter NhaP2	missense	941G>A	Arg314His
dhaK	PEP-dependent dihydroxyacetone kinase, dihydroxyacetone-binding subunit DhaK	synonymous	774A>G	Gln258Gln
ychO	Uncharacterized protein YchO	stop gained	1309C>T	Gln437*
narJ	Nitrate reductase molybdenum cofactor assembly chaperone NarJ	synonymous	195G>A	Leu65Leu
yciT	Uncharacterized HTH-type transcriptional regulator YciT	missense	575A>G	Glu192Gly
rnb	Exoribonuclease 2	synonymous	714C>A	Gly238Gly
fumC	Fumarate hydratase class II	synonymous	1053C>T	Gly351Gly
rsxB	Ion-translocating oxidoreductase complex subunit B	synonymous	234C>T	Gly78Gly
rsxC	Ion-translocating oxidoreductase complex subunit C	missense	1610C>T	Ala537Val
pdxY	Pyridoxal kinase PdxY	missense	65C>T	Ala22Val
ydjN	L-cystine transporter TcyP	upstream	-98C>T	-
nadE	NH(3)-dependent NAD(+) synthetase	upstream	-24G>A	-
yebS	Intermembrane transport protein YebS	synonymous	930C>T	Asn310Asn
zwf	Glucose-6-phosphate 1-dehydrogenase	missense	994C>T	Pro332Ser
cutC	Copper homeostasis protein CutC	frameshift	98G>GG	Thr37fs
argS	Arginine--tRNA ligase	synonymous	1083C>T	Ser361Ser
yeiW	UPF0153 protein YeiW	missense	230A>T	Asp77Val
ada	Bifunctional transcriptional activator/DNA repair enzyme Ada	missense	751G>A	Ala251Thr
nuoH	NADH-quinone oxidoreductase subunit H	synonymous	144A>G	Gly48Gly
pdxB	Erythronate-4-phosphate dehydrogenase	reversion	891T>C	Arg297Arg
purC	Phosphoribosylaminoimidazole-succinocarboxamide synthase	synonymous	135C>T	Arg45Arg
hyfC	Hydrogenase-4 component C	synonymous	195G>A	Pro65Pro
hyfR	DNA-binding transcriptional activator HyfR	frameshift	1224C>*	Pro408 fs
guaB	Inosine-5'-monophosphate dehydrogenase	synonymous	204C>T	Gly68Gly
hcaT	Probable 3-phenylpropionic acid transporter	upstream	-30C>T	-
hmp	Flavohemoprotein	missense	230C>T	Ala77Val
purL	Phosphoribosylformylglycinamidine synthase	missense	1417G>A	Asp473Asn
clpB	Chaperone protein ClpB	missense	2102A>G	Asp701Gly
serV	tRNA-Ser(GCU)	reversion	26A>G
ygbT	CRISPR-associated endonuclease Cas1	synonymous	807G>A	Glu269Glu
cysI	Sulfite reductase [NADPH] hemoprotein beta-component	synonymous	1053C>T	Gly351Gly
ygcU	Uncharacterized FAD-linked oxidoreductase YgcU	missense	1166A>G	His389Arg
pyrG	CTP synthase	missense	1232C>A	Pro411Gln
ptsP	Phosphoenolpyruvate-dependent phosphotransferase system	reversion	493T>C	*165Gln
ygeW	Putative carbamoyltransferase YgeW	reversion	-26A>G	-
yqeC	Uncharacterized protein YqeC	missense	91A>G	Lys31Glu
ssnA	Putative aminohydrolase SsnA	missense	239G>A	Cys80Tyr
dsbC	Thiol:disulfide interchange protein DsbC	synonymous	102C>T	Ile34Ile
yghX	putative hydrolase fragment	upstream	-71T>*
yqhC	Uncharacterized HTH-type transcriptional regulator YqhC	stop gained	541C>T	Gln181*
ygiQ	radical SAM superfamily protein YgiQ	upstream	-20A>*	-
ygiV	Probable transcriptional regulator YgiV	synonymous	225C>T	Cys75Cys
mdaB	NADPH:quinone oxidoreductase MdaB	synonymous	72G>A	Leu24Leu
ygiC	Putative acid--amine ligase YgiC	missense	829T>C	Phe277Leu
zupT	Zinc transporter ZupT	upstream	-5T>C	-
yqiC	Ubiquinone biosynthesis accessory factor UbiK	missense	157G>A	Asp53Asn
glnE	Bifunctional glutamine synthetase adenylyltransferase/adenylyl-removing enzyme	synonymous	2316C>T	Ala772Ala
ygiM	Uncharacterized protein YgiM	missense	284T>C	Val95Ala
cca	Multifunctional CCA protein	reversion	732A>G	Pro244Pro
ttdA	L(+)-tartrate dehydratase subunit alpha	synonymous	570T>C	Cys190Cys
rpoD	RNA polymerase sigma factor RpoD	missense	1570G>A	Glu524Lys
agaA	Putative N-acetylgalactosamine-6-phosphate deacetylase	synonymous	354G>T	Ala118Ala
infB	Translation initiation factor IF-2	synonymous	2220C>T	Asn740Asn
yhbE	Uncharacterized inner membrane transporter YhbE	upstream	-65G>A	-
gltB	Glutamate synthase [NADPH] large chain	missense	3301G>A	Gly1101Ser
zapE	Cell division protein ZapE	reversion	738AG>A	fs
yhdP	Uncharacterized protein YhdP	synonymous	3360A>G	Gly1120Gly
mreC	Cell shape-determining protein MreC	synonymous	324G>T	Leu108Leu
csrD	RNase E specificity factor CsrD	synonymous	1308C>T	Phe436Phe
alaU	tRNA-Ala(UGC)	RNA	15C>A	-
smf	Protein Smf	synonymous	444C>T	Ile148Ile
fmt	Methionyl-tRNA formyltransferase	synonymous	444C>T	Thr148Thr
gspG	Type II secretion system core protein G	reversion	35C>T	Ser12Leu
rpsG	30S ribosomal protein S7	missense	449C>A	Ala150Glu
ppiA	Peptidyl-prolyl cis-trans isomerase A	missense	100A>G	Thr34Ala
frlR	Probable fructoselysine utilization operon transcriptional repressor	synonymous	540C>T	Val180Val
yhfU	Uncharacterized protein YhfU	synonymous	204C>A	Gly68Gly
mrcA	Penicillin-binding protein 1A	missense	306C>A	Phe102Leu
malQ	4-alpha-glucanotransferase	missense	1484G>A	Gly495Asp
glpG	Rhomboid protease GlpG	synonymous	645C>T	Gly215Gly
waaQ	lipopolysaccharide core heptosyltransferase 3	frameshift	346T>*	Ser116 fs
yicC	putative RNase adaptor protein YicC	frameshift	483A>*	Glu161 fs
ligB	DNA ligase B	frameshift	1264C>*	Ala422 fs
recF	DNA replication and repair protein RecF	synonymous	1059T>C	Gly353Gly
cbrB	Inner membrane protein CbrB	upstream	-28G>A	-
bglB	6-phospho-beta-glucosidase BglB	missense	620C>T	Ala207Val
mioC	Protein MioC	missense	248T>C	Val83Ala
yifE	UPF0438 protein YifE	reversion	277C>A	Pro93Thr
ilvD	Dihydroxy-acid dehydratase	synonymous	222C>T	Phe74Phe
rffG	dTDP-glucose 4,6-dehydratase 2	synonymous	801C>T	Cys267Cys
hemX	Protein HemX	missense	313A>G	Asn105Asp
alaT	tRNA-Ala(UGC)	RNA	15G>T	-
kdgT	2-keto-3-deoxygluconate permease	missense	649A>G	Thr217Ala
glpK	glycerol kinase	frameshift	15T>*	Lys5 fs
trmA	tRNA/tmRNA (uracil-C(5))-methyltransferase	missense	454C>A	Leu152Met
nfi	Endonuclease V	stop gained	118C>T	Gln40*
yjbH	Uncharacterized lipoprotein YjbH	synonymous	1641C>T	Ser547Ser
malM	Maltose operon periplasmic protein	synonymous	522G>A	Leu174Leu
fxsA	UPF0716 protein FxsA	missense	341C>T	Pro114Leu
yjfK	Uncharacterized protein YjfK	missense	371C>T	Ala124Val
cysQ	3'(2'),5'-bisphosphate nucleotidase CysQ	upstream	-69C>T	-
yjjI	Uncharacterized protein YjjI	frameshift	1087C>CC	Val365fs
deoC	deoxyribose-phosphate aldolase	frameshift	266A>*	Glu89 fs
nadR	Trifunctional NAD biosynthesis/regulator protein NadR	missense	973C>T	Arg325Trp
rob	Right origin-binding protein	missense	746C>T	Pro249Leu
creC	Sensor protein CreC	missense	1028T>C	Val343Ala
sibE	small RNA SibE	reversion	-	-
metZWV	tRNA-initiator Met(CAU)	deletion	del 220bp	-
rrnE	ribosomal RNA	insertion	ins 86bp	-

## Sheet: 37b-37c16
gene	description	type	variant (base)	variant (AA)
dnaJ	Chaperone protein DnaJ	upstream	-81A>G	-
ileS	Isoleucine--tRNA ligase	missense	473A>G	Asp158Gly
caiE	Carnitine operon protein CaiE	missense	548G>A	Arg183His
araB	Ribulokinase	missense	1574G>A	Cys525Tyr
araB	Ribulokinase	stop gained	1534C>T	Gln512*
murF	UDP-N-acetylmuramoyl-tripeptide--D-alanyl-D-alanine ligase	synonymous	399C>T	Gly133Gly
ampD	1,6-anhydro-N-acetylmuramyl-L-alanine amidase AmpD	missense	73G>A	Asp25Asn
aceE	Pyruvate dehydrogenase E1 component	missense	1708A>G	Ile570Val
yacH	Uncharacterized protein YacH	stop gained	1237C>T	Gln413*
yacH	Uncharacterized protein YacH	stop gained	776G>A	Trp259*
pcnB	Poly(A) polymerase I	missense	454G>A	Gly152Ser
gluQ	Glutamyl-Q tRNA(Asp) synthetase	missense	61G>A	Ala21Thr
fhuA	Ferrichrome outer membrane transporter/phage receptor	missense	1280A>G	Asp427Gly
tsf	Elongation factor Ts	synonymous	528C>T	Ser176Ser
rseP	Regulator of sigma-E protease RseP	synonymous	1248C>T	Gly416Gly
metN	Methionine import ATP-binding protein MetN	synonymous	279G>A	Leu93Leu
fadE	Acyl-coenzyme A dehydrogenase	synonymous	123T>C	Gly41Gly
yafJ	Putative glutamine amidotransferase YafJ	missense	334A>G	Thr112Ala
frsA	Esterase FrsA	synonymous	285C>T	Gly95Gly
hemB	Delta-aminolevulinic acid dehydratase	missense	469G>A	Ala157Thr
yaiT	Putative uncharacterized protein YaiT	synonymous	240C>T	Gly80Gly
yaiT	Putative uncharacterized protein YaiT	synonymous	1629C>T	Ser543Ser
ddlA	D-alanine--D-alanine ligase A	missense	428T>C	Val143Ala
brnQ	Branched-chain amino acid transport system 2 carrier protein	missense	665G>A	Arg222His
clpX	ATP-dependent Clp protease ATP-binding subunit ClpX	missense	1085C>T	Ala362Val
ppiD	Periplasmic chaperone PpiD	missense	802C>T	Arg268Cys
ybaE	Uncharacterized protein YbaE	synonymous	984G>A	Leu328Leu
mdlA	Multidrug resistance-like ATP-binding protein MdlA	missense	1175A>G	Asp392Gly
tesB	Acyl-CoA thioesterase 2	synonymous	417G>A	Ser139Ser
mscK	Mechanosensitive channel MscK	missense	3074C>T	Ala1025Val
apt	Adenine phosphoribosyltransferase	missense	394G>A	Gly132Ser
dnaX	DNA polymerase III subunit tau	synonymous	909C>T	Gly303Gly
sfmH	Uncharacterized fimbrial-like protein SfmH	missense	829A>G	Thr277Ala
ybcH	Uncharacterized protein YbcH	synonymous	127C>T	Leu43Leu
cusA	Cation efflux system protein CusA	synonymous	3006G>A	Thr1002Thr
entS	Enterobactin exporter EntS	missense	926C>T	Pro309Leu
entS	Enterobactin exporter EntS	synonymous	1113C>T	Gly371Gly
dpiB	Sensor histidine kinase DpiB	stop gained	402C>A	Tyr134*
dcuC	Anaerobic C4-dicarboxylate transporter DcuC	missense	390G>A	Met130Ile
rlpA	Endolytic peptidoglycan transglycosylase RlpA	missense	985C>T	Arg329Trp
ybeY	Endoribonuclease YbeY	missense	230G>A	Gly77Asp
nagA	N-acetylglucosamine-6-phosphate deacetylase	synonymous	963C>T	Val321Val
nagA	N-acetylglucosamine-6-phosphate deacetylase	frameshift	417T>*	Lys139
nagB	Glucosamine-6-phosphate deaminase	missense	473G>A	Arg158His
ybgE	Uncharacterized protein YbgE	stop gained	226C>T	Gln76*
ycaP	UPF0702 transmembrane protein YcaP	stop lost	693A>G	*231Trp
aroA	3-phosphoshikimate 1-carboxyvinyltransferase	missense	380G>A	Gly127Asp
smtA	tRNA 5-carboxymethoxyuridine methyltransferase	synonymous	195T>C	Arg65Arg
ycbU	Uncharacterized fimbrial-like protein YcbU	missense	479C>T	Thr160Ile
ycbV	Uncharacterized fimbrial-like protein YcbV	missense	461A>T	Asp154Val
rlmL	Ribosomal RNA large subunit methyltransferase K/L	missense	1897C>T	Arg633Cys
yccF	Inner membrane protein YccF	synonymous	228G>T	Thr76Thr
hyaF	Hydrogenase-1 operon protein HyaF	missense	38C>T	Thr13Met
appB	Cytochrome bd-II ubiquinol oxidase subunit 2	missense	331G>A	Ala111Thr
yceA	tRNA uridine(34) hydroxylase	synonymous	738C>T	Gly246Gly
flgL	Flagellar hook-associated protein 3	synonymous	294C>T	Ser98Ser
fabG	3-oxoacyl-[acyl-carrier-protein] reductase FabG	synonymous	252C>T	Val84Val
nagZ	Beta-hexosaminidase	upstream	-4C>T	-
nagK	N-acetyl-D-glucosamine kinase	missense	701C>T	Ala234Val
bluR	DNA-binding transcriptional repressor BluR	frameshift	464A>*	Phe155 fs
bluF	Blue light- and temperature-regulated antirepressor BluF	missense	751G>A	Glu251Lys
ycgB	Uncharacterized protein YcgB	missense	1138A>G	Lys380Glu
dadA	D-amino acid dehydrogenase	missense	941C>T	Ala314Val
dhaM	PEP-dependent dihydroxyacetone kinase, phosphoryl donor subunit DhaM	missense	826C>A	Leu276Met
ychA	UPF0162 protein YchA	missense	746C>T	Pro249Leu
ldrA	small toxic polypeptide LdrA	missense	26T>C	Ile9Thr
narG	nitrate reductase A subunit α	frameshift	2616A>*	872Lys fs
ychJ	UPF0225 protein YchJ	stop gained	159G>A	Trp53*
insZ	Putative transposase InsZ	missense	309G>A	Met103Ile
oppB	Oligopeptide transport system permease protein OppB	missense	326T>C	Val109Ala
tonB	Protein TonB	missense	404C>T	Ser135Leu
trpE	Anthranilate synthase component 1	frameshift	314_315insC	Val108fs
yciT	putative DNA-binding transcriptional regulator YciT	frameshift	421T>*	Lys141 fs
ymiB	putative protein YmiB	frameshift	38T>*	Val13 fs
yciW	Uncharacterized protein YciW	stop gained	589C>T	Gln197*
fabI	Enoyl-[acyl-carrier-protein] reductase [NADH] FabI	missense	248C>T	Pro83Leu
tqsA	autoinducer 2 exporter	frameshift	54A>*	18Gly fs
manA	Mannose-6-phosphate isomerase	missense	505G>A	Ala169Thr
tyrS	Tyrosine--tRNA ligase	upstream	-97T>C	-
lhr	Probable ATP-dependent helicase lhr	missense	3517C>A	Leu1173Ile
infC	Translation initiation factor IF-3	missense	167T>A	Ile56Asn
ydjN	L-cystine transporter TcyP	stop gained	493C>T	Gln165*
ydjO	Uncharacterized protein YdjO	missense	386T>C	Ile129Thr
gapA	Glyceraldehyde-3-phosphate dehydrogenase A	missense	418G>A	Ala140Thr
mipA	MltA-interacting protein	synonymous	267C>T	Phe89Phe
yeaR	Uncharacterized protein YeaR	missense	70G>A	Ala24Thr
fadD	Long-chain-fatty-acid--CoA ligase	missense	8A>G	Lys3Arg
yebF	Protein YebF	stop gained	176G>A	Trp59*
zwf	Glucose-6-phosphate 1-dehydrogenase	missense	1433C>T	Ala478Val
zwf	Glucose-6-phosphate 1-dehydrogenase	stop gained	112C>T	Gln38*
cutC	Copper homeostasis protein CutC	synonymous	69C>T	Asp23Asp
nupX	Putative nucleoside permease NupX	missense	1099G>A	Gly367Ser
psuT	Putative pseudouridine transporter	upstream	-9A>G	-
nuoN	NADH-quinone oxidoreductase subunit N	missense	359C>T	Ala120Val
nuoL	NADH-quinone oxidoreductase subunit L	synonymous	1380G>A	Leu460Leu
nuoF	NADH-quinone oxidoreductase subunit F	missense	983C>T	Ala328Val
lrhA	Probable HTH-type transcriptional regulator LrhA	synonymous	213C>T	Gly71Gly
yfcJ	Uncharacterized MFS-type transporter YfcJ	synonymous	411A>G	Gly137Gly
yfeY	Uncharacterized protein YfeY	missense	446A>G	Glu149Gly
pbpC	Penicillin-binding protein 1C	synonymous	2034G>A	Ser678Ser
yfhM	Alpha-2-macroglobulin	synonymous	4554C>T	Ser1518Ser
sseA	3-mercaptopyruvate sulfurtransferase	frameshift	362G>*	Gly121 fs
hcaT	Probable 3-phenylpropionic acid transporter	upstream	-30C>T	-
hcaR	Hca operon transcriptional activator HcaR	synonymous	693G>A	Leu231Leu
hcaF	3-phenylpropionate/cinnamic acid dioxygenase subunit beta	missense	368G>A	Arg123Gln
yphG	Uncharacterized protein YphG	synonymous	2595C>T	Asp865Asp
rnc	RNase III	frameshift	661T>*	Lys221 fs
yfiP	tRNA 3-amino-3-carboxypropyltransferase	upstream	-13T>*	-
pka	Peptidyl-lysine N-acetyltransferase PatZ	missense	1453G>A	Glu485Lys
clpB	Chaperone protein ClpB	missense	392C>T	Ala131Val
nlpD	Murein hydrolase activator NlpD	synonymous	474C>T	Asn158Asn
queD	6-carboxy-5,6,7,8-tetrahydropterin synthase	missense	73C>T	His25Tyr
ptsP	Phosphoenolpyruvate-dependent phosphotransferase system	missense	602C>T	Ser201Leu
aas	Bifunctional protein Aas	missense	1424C>T	Pro475Leu
lysA	Diaminopimelate decarboxylase	missense	805C>T	Pro269Ser
ygeY	Uncharacterized protein YgeY	synonymous	1098C>T	Gly366Gly
scpA	methylmalonyl-CoA mutase	upstream	-85T>*	-
argK	GTPase ArgK	stop gained	397C>T	Gln133*
scpC	Propionyl-CoA:succinate CoA transferase	synonymous	816G>A	Leu272Leu
hybA	Hydrogenase-2 operon protein HybA	missense	376G>T	Val126Phe
yqhG	Uncharacterized protein YqhG	frameshift	63dupC	Ser22fs
yqiK	Flotillin family inner membrane protein YqiK	synonymous	879T>C	Ile293Ile
tsaD	tRNA N6-adenosine threonylcarbamoyltransferase	missense	16A>G	Ile6Val
yqjH	NADPH-dependent ferric-chelate reductase	frameshift	16dupC	Arg6fs
garK	Glycerate 2-kinase	missense	749C>T	Ala250Val
yhbV	Ubiquinone biosynthesis protein UbiV	missense	737T>C	Leu246Pro
pnp	Polyribonucleotide nucleotidyltransferase	synonymous	1113A>G	Glu371Glu
glmM	Phosphoglucosamine mutase	missense	200C>T	Ala67Val
kdsD	Arabinose 5-phosphate isomerase KdsD	missense	547G>A	Gly183Ser
mreB	Cell shape-determining protein MreB	synonymous	288A>G	Lys96Lys
dusB	tRNA-dihydrouridine synthase B	synonymous	102C>T	Ala34Ala
dusB	tRNA-dihydrouridine synthase B	missense	463G>A	Ala155Thr
acrF	Multidrug export protein AcrF	synonymous	2025G>A	Thr675Thr
gspO	Prepilin leader peptidase/N-methyltransferase	missense	446G>A	Cys149Tyr
yhfW	Uncharacterized protein YhfW	synonymous	219C>T	Gly73Gly
hslO	33 kDa chaperonin	synonymous	288C>G	Gly96Gly
insK	Putative transposase InsK for insertion sequence element IS150	synonymous	348C>T	Phe116Phe
gpsA	Glycerol-3-phosphate dehydrogenase [NAD(P)+]	synonymous	561C>T	Gly187Gly
waaY	lipopolysaccharide core heptose (II) kinase	frameshift	649T>*	Lys217 fs
waaR	Lipopolysaccharide 1,3-galactosyltransferase	missense	416C>T	Thr139Ile
waaP	Lipopolysaccharide core heptose(I) kinase RfaP	synonymous	144T>C	Phe48Phe
yidC	Membrane protein insertase YidC	synonymous	1509C>T	Thr503Thr
bglH	Cryptic outer membrane porin BglH	missense	28G>A	Ala10Thr
bglB	6-phospho-beta-glucosidase BglB	frameshift	997_998insG	Trp335fs
bglF	PTS system beta-glucoside-specific EIIBCA component	synonymous	813C>T	Ser271Ser
bglF	PTS system beta-glucoside-specific EIIBCA component	synonymous	373C>T	Leu125Leu
pstC	Phosphate transport system permease protein PstC	missense	215T>C	Leu72Pro
glmU	fused N-acetylglucosamine-1-phosphate uridyltransferase and glucosamine-1-phosphate acetyltransferase	upstream	-54A>*	-
atpA	ATP synthase subunit alpha	synonymous	990C>T	Ile330Ile
mnmG	tRNA uridine 5-carboxymethylaminomethyl modification enzyme MnmG	synonymous	45T>C	Gly15Gly
rbsD	D-ribose pyranase	missense	386C>T	Ala129Val
hsrA	Probable transport protein HsrA	missense	1400C>T	Pro467Leu
wecB	UDP-N-acetylglucosamine 2-epimerase	missense	697G>A	Ala233Thr
dapF	Diaminopimelate epimerase	missense	7T>C	Phe3Leu
metR	HTH-type transcriptional regulator MetR	missense	8A>G	Glu3Gly
trkH	Trk system potassium uptake protein TrkH	synonymous	211C>T	Leu71Leu
rdoA	Stress response kinase A	synonymous	717C>T	Ala239Ala
yiiG	Uncharacterized protein YiiG	missense	395A>G	Glu132Gly
sbp	Sulfate-binding protein	stop gained	175C>T	Gln59*
nfi	endonuclease V	frameshift	452C>*	Pro151 fs
aceK	Isocitrate dehydrogenase kinase/phosphatase	missense	1734T>A	Phe578Leu
metH	Methionine synthase	missense	2845C>T	Pro949Ser
yjbB	Uncharacterized protein YjbB	missense	503C>T	Thr168Ile
pepE	Peptidase E	missense	340G>A	Ala114Thr
ubiA	4-hydroxybenzoate octaprenyltransferase	missense	604T>A	Ser202Thr
lexA	LexA repressor	missense	320C>T	Pro107Leu
alr	Alanine racemase, biosynthetic	synonymous	552C>T	Gly184Gly
yjdQ	pseudogene	pseudogene	-45G>A	-
aspA	Aspartate ammonia-lyase	missense	1265A>G	His422Arg
bsmA	Lipoprotein BsmA	missense	70G>A	Ala24Thr
ytfA	Putative uncharacterized protein YtfA	synonymous	321A>G	Ala107Ala
yjjG	Pyrimidine 5'-nucleotidase YjjG	stop gained	581G>A	Trp194*
deoA	Thymidine phosphorylase	synonymous	852G>A	Leu284Leu
creC	Sensor protein CreC	frameshift	1048A>AA	Ile350 fs
ynfD	DUF1161 domain-containing protein YnfD	deletion	del 193 bp (87-279)	-
fruB-psuK	fruB825 - psuK318 (3,693 bp)	deletion	-	-
psuT-nupX	psuT 399 - nupX 419 (3,190 bp)	deletion	-	-

## Sheet: 37b-37c143
gene	description	type	variant (base)	variant (AA)
fkpB	FKBP-type 16 kDa peptidyl-prolyl cis-trans isomerase	missense	224C>T	Ser75Leu
fixC	putative oxidoreductase FixC	frameshift	1223A>*	Lys411 fs
apaH	Bis(5'-nucleosyl)-tetraphosphatase [symmetrical]	missense	793G>A	Val265Ile
thiB	Thiamine-binding periplasmic protein	upstream	-73G>A	-
murE	UDP-N-acetylmuramoyl-L-alanyl-D-glutamate--2,6-diaminopimelate ligase	missense	176G>A	Gly59Asp
ftsW	Probable peptidoglycan glycosyltransferase FtsW	synonymous	384G>T	Val128Val
gluQ	Glutamyl-Q tRNA(Asp) synthetase	upstream	-18G>A	-
cdaR	Carbohydrate diacid regulator	synonymous	243G>T	Pro81Pro
cdaR	Carbohydrate diacid regulator	missense	458C>T	Ala153Val
yaeH	UPF0325 protein YaeH	missense	212A>G	Glu71Gly
metQ	D-methionine-binding lipoprotein MetQ	missense	5C>A	Ala2Glu
yafO	mRNA interferase toxin YafO	synonymous	117T>C	Gly39Gly
mdlA	Multidrug resistance-like ATP-binding protein MdlA	missense	1751G>A	Arg584His
apt	Adenine phosphoribosyltransferase	missense	379G>A	Asp127Asn
entE	Enterobactin synthase component E	missense	571G>A	Gly191Ser
nagC	N-acetylglucosamine repressor	frameshift	526_527insG	Leu178fs
nagE	PTS system N-acetylglucosamine-specific EIICBA component	synonymous	348C>T	Ser116Ser
ybfE	Uncharacterized protein YbfE	reversion	120T>C	Asn40Asn
seqA	Negative modulator of initiation of replication	synonymous	180G>A	Lys60Lys
tolQ	Tol-Pal system protein TolQ	synonymous	147C>T	Ala49Ala
clpS	ATP-dependent Clp protease adapter protein ClpS	stop gained	20G>A	Trp7*
infA	Translation initiation factor IF-1	missense	85G>A	Gly29Ser
ycaK	Uncharacterized NAD(P)H oxidoreductase YcaK	missense	67G>A	Ala23Thr
mukB	Chromosome partition protein MukB	synonymous	999C>T	Ala333Ala
elfG	Uncharacterized fimbrial-like protein ElfG	frameshift	418dupG	Asp140fs
hyaF	Hydrogenase-1 operon protein HyaF	missense	434C>T	Ala145Val
bssS	regulator of biofilm formation	upstream	-10C>*	-
yceH	UPF0502 protein YceH	reversion	104C>T	Ala35Val
ycfH	Uncharacterized metal-dependent hydrolase YcfH	synonymous	591G>A	Leu197Leu
ptsG	PTS system glucose-specific EIICB component	synonymous	1026C>T	Ile342Ile
lolE	Lipoprotein-releasing system transmembrane protein LolE	synonymous	1089C>T	Ser363Ser
ycfZ	Inner membrane protein YcfZ	missense	172G>A	Ala58Thr
ymgF	Inner membrane protein YmgF	reversion	63A>G	Ile21Met
fadR	Fatty acid metabolism regulator protein	synonymous	9T>C	Ile3Ile
cvrA	K(+)/H(+) antiporter NhaP2	missense	1388A>G	Glu463Gly
adhE	Aldehyde-alcohol dehydrogenase	missense	1415A>G	Asp472Gly
yciV	5'-3' exoribonuclease	missense	810G>T	Trp270Cys
yciM	Lipopolysaccharide assembly protein B	missense	47G>C	Gly16Ala
yciZ	UPF0509 protein YciZ	missense	161C>T	Pro54Leu
rspA	Starvation-sensing protein RspA	missense	1208A>G	Asn403Ser
mlc	Protein mlc	missense	1117G>A	Val373Ile
ydgI	Putative arginine/ornithine antiporter	synonymous	765G>T	Val255Val
uidA	Beta-glucuronidase	synonymous	1242G>A	Pro414Pro
aroH	Phospho-2-dehydro-3-deoxyheptonate aldolase, Trp-sensitive	synonymous	405G>A	Leu135Leu
ydiY	Uncharacterized protein YdiY	missense	236C>T	Ser79Leu
ydiY	acid-inducible putative outer membrane protein YdiY	frameshift	47C>*	16Gly
yeaH	UPF0229 protein YeaH	missense	1057G>A	Asp353Asn
yeaW	Carnitine monooxygenase oxygenase subunit	missense	589G>A	Ala197Thr
htpX	Protease HtpX	synonymous	474G>A	Val158Val
zwf	Glucose-6-phosphate 1-dehydrogenase	missense	29G>A	Cys10Tyr
torY	Cytochrome c-type protein TorY	missense	973T>C	Tyr325His
yecM	Protein YecM	missense	337C>T	His113Tyr
yeiQ	Uncharacterized oxidoreductase YeiQ	missense	403G>A	Asp135Asn
bcr	Bicyclomycin resistance protein	missense	1148C>T	Ser383Phe
nuoL	NADH-quinone oxidoreductase subunit L	missense	752C>T	Ala251Val
nuoE	NADH-quinone oxidoreductase subunit E	synonymous	462C>T	Thr154Thr
pta	Phosphate acetyltransferase	reversion	578C>T	Ser193Phe
pdxB	Erythronate-4-phosphate dehydrogenase	reversion	891T>C	Arg297Arg
yfeC	Uncharacterized protein YfeC	synonymous	306C>T	Ile102Ile
hyfR	DNA-binding transcriptional activator HyfR	synonymous	99C>T	Gly33Gly
yfhM	Alpha-2-macroglobulin	synonymous	4083A>G	Glu1361Glu
yfhM	Alpha-2-macroglobulin	synonymous	771C>T	Gly257Gly
ryfA	small regulatory RNA RyfA	RNA	-22T>C	-
hcaT	Probable 3-phenylpropionic acid transporter	upstream	-28G>T	-
glyA	Serine hydroxymethyltransferase	synonymous	66A>G	Glu22Glu
yfiR	Protein YfiR	upstream	-11G>T	-
ygcU	Uncharacterized FAD-linked oxidoreductase YgcU	synonymous	846G>A	Val282Val
ygcE	Uncharacterized sugar kinase YgcE	missense	46A>G	Thr16Ala
ptsP	Phosphoenolpyruvate-dependent phosphotransferase system	missense	1777G>T	Gly593Cys
ptsP	Phosphoenolpyruvate-dependent phosphotransferase system	reversion	493T>A	*165Gln
ygeW	Putative carbamoyltransferase YgeW	reversion	-26A>G	-
yqeA	Carbamate kinase-like protein YqeA	missense	664G>A	Asp222Asn
yggP	Uncharacterized protein YggP	synonymous	48G>A	Leu16Leu
cmtA	PTS system mannitol-specific cryptic EIICB component	missense	493T>C	Cys165Arg
exbB	Biopolymer transport protein ExbB	missense	26A>G	Asp9Gly
mqsA	Antitoxin MqsA	missense	337A>G	Thr113Ala
ygiV	Probable transcriptional regulator YgiV	synonymous	270C>T	Ser90Ser
yqiA	Esterase YqiA	stop gained	490C>T	Gln164*
yqiK	Flotillin family inner membrane protein YqiK	missense	986C>T	Ala329Val
cca	Multifunctional CCA protein	reversion	732A>G	Pro244Pro
ttdA	L(+)-tartrate dehydratase subunit alpha	missense	556G>A	Ala186Thr
rpoD	RNA polymerase sigma factor RpoD	missense	1054G>A	Gly352Ser
yqjH	NADPH-dependent ferric-chelate reductase	frameshift	16dupC	Arg6fs
garP	Probable galactarate transporter	missense	19G>A	Asp7Asn
agaS	Putative D-galactosamine-6-phosphate deaminase AgaS	missense	512C>T	Ala171Val
yhbS	Uncharacterized N-acetyltransferase YhbS	synonymous	336C>T	Gly112Gly
pnp	Polyribonucleotide nucleotidyltransferase	synonymous	1614A>G	Glu538Glu
truB	tRNA pseudouridine synthase B	synonymous	216C>A	Ser72Ser
nusA	Transcription termination/antitermination protein NusA	missense	1294G>A	Asp432Asn
glmM	Phosphoglucosamine mutase	missense	932T>C	Val311Ala
ftsH	ATP-dependent zinc metalloprotease FtsH	synonymous	1356C>T	Gly452Gly
mlaE	Intermembrane phospholipid transport system permease protein MlaE	missense	22T>C	Ser8Pro
npr	Phosphocarrier protein NPr	stop gained	211C>T	Gln71*
gltD	Glutamate synthase [NADPH] small chain	missense	745C>A	Leu249Met
yhcG	DUF1016 domain-containing protein YhcG	frameshift	291T>*	Phe97 fs
zapE	Cell division protein ZapE	reversion	738A>AG	Lys247 fs
yhdP	Uncharacterized protein YhdP	synonymous	2916T>C	Arg972Arg
fis	DNA-binding protein Fis	upstream	-3A>G	-
arfA	Alternative ribosome-rescue factor A	frameshift	147dupG	Asn50fs
gspA	Putative general secretion pathway protein A	missense	1126A>G	Thr376Ala
gspG	Type II secretion system core protein G	reversion	35C>T	Ser12Leu
yhfK	Uncharacterized protein YhfK	missense	2019G>A	Met673Ile
gph	Phosphoglycolate phosphatase	missense	328A>G	Thr110Ala
yhgF	Protein YhgF	missense	1421T>C	Val474Ala
glgP	Glycogen phosphorylase	synonymous	1251C>T	Asn417Asn
yhhS	Uncharacterized MFS-type transporter YhhS	missense	448C>T	Arg150Trp
yibQ	Uncharacterized protein YibQ	synonymous	153C>A	Ser51Ser
waaG	Lipopolysaccharide core biosynthesis protein RfaG	missense	809C>A	Ala270Asp
gyrB	DNA gyrase subunit B	missense	1435G>A	Gly479Ser
tnaB	Low affinity tryptophan permease	missense	599C>T	Pro200Leu
pstC	Phosphate transport system permease protein PstC	missense	892A>G	Thr298Ala
rsmG	Ribosomal RNA small subunit methyltransferase G	synonymous	3G>A	Val1Val
asnA	Aspartate--ammonia ligase	synonymous	618C>T	Ser206Ser
yifE	UPF0438 protein YifE	reversion	277C>A	Pro93Thr
yifK	Probable transport protein YifK	missense	1150C>T	Arg384Cys
yigF	Uncharacterized protein YigF	synonymous	69T>C	Asp23Asp
recQ	ATP-dependent DNA helicase RecQ	missense	535G>A	Ala179Thr
fdoG	Formate dehydrogenase-O major subunit	missense	1225G>A	Ala409Thr
metL	Bifunctional aspartokinase/homoserine dehydrogenase 2	missense	571A>G	Thr191Ala
tufB	Elongation factor Tu 2	synonymous	45C>T	Val15Val
tufB	Elongation factor Tu 2	synonymous	69T>C	His23His
tufB	Elongation factor Tu 2	synonymous	81G>T	Thr27Thr
thiE	Thiamine-phosphate synthase	synonymous	381G>A	Ala127Ala
metH	Methionine synthase	missense	197C>T	Ala66Val
plsB	Glycerol-3-phosphate acyltransferase	missense	1853T>C	Val618Ala
uvrA	UvrABC system protein A	missense	1672A>T	Ile558Phe
uvrA	UvrABC system protein A	upstream	-14T>C	-
frdA	Fumarate reductase flavoprotein subunit	synonymous	1611C>T	Asp537Asp
rnr	Ribonuclease R	missense	125T>C	Val42Ala
yjfY	Uncharacterized protein YjfY	upstream	-43T>A	-
yjjI	Uncharacterized protein YjjI	upstream	-20C>T	-
glgP	glycogen phosphorylase103	insertion	del 103bp ins 145bp	-
ycbV	putative fimbrial protein YcbV	downstream	after stop del 248 bp	-

## Sheet: 37b-37c145
gene	description	type	variant (base)	variant (AA)
thrA	Bifunctional aspartokinase/homoserine dehydrogenase 1	synonymous	963T>C	Ser321Ser
ribF	Bifunctional riboflavin kinase/FMN adenylyltransferase	synonymous	780G>A	Leu260Leu
caiT	L-carnitine/gamma-butyrobetaine antiporter	synonymous	1455C>T	Phe485Phe
fixC	Protein FixC	missense	590A>G	Glu197Gly
thiB	Thiamine-binding periplasmic protein	upstream	-23G>A	-
ilvH	Acetolactate synthase isozyme 3 small subunit	stop gained	232C>T	Gln78*
gluQ	Glutamyl-Q tRNA(Asp) synthetase	stop gained	817C>T	Gln273*
erpA	Iron-sulfur cluster insertion protein ErpA	missense	290T>C	Val97Ala
gloB	Hydroxyacylglutathione hydrolase GloB	reversion	79A>G	Ile27Val
lfhA	Putative truncated flagellar export/assembly protein LfhA	missense	1651G>A	Val551Met
mak	fructokinase	frameshift	616A>*	Lys206
phoB	Phosphate regulon transcriptional regulatory protein PhoB	missense	38C>T	Pro13Leu
tgt	Queuine tRNA-ribosyltransferase	missense	29G>A	Gly10Asp
mscK	Mechanosensitive channel MscK	synonymous	2118G>A	Leu706Leu
hemH	Ferrochelatase	missense	52G>A	Ala18Thr
nfrB	Bacteriophage adsorption protein B	missense	368G>A	Arg123His
cusA	Cation efflux system protein CusA	missense	1264C>G	Gln422Glu
fepD	Ferric enterobactin transport system permease protein FepD	synonymous	939C>T	Val313Val
entS	Enterobactin exporter EntS	synonymous	696G>A	Leu232Leu
ybdH	Hydroxycarboxylate dehydrogenase A	synonymous	513C>T	Ile171Ile
ybdL	Methionine aminotransferase	missense	832G>A	Ala278Thr
dsbG	Thiol:disulfide interchange protein DsbG	synonymous	612C>T	Asp204Asp
citF	Citrate lyase alpha chain	missense	305A>G	Asp102Gly
citC	[Citrate [pro-3S]-lyase] ligase	missense	772T>C	Phe258Leu
ybeF	Uncharacterized HTH-type transcriptional regulator YbeF	upstream	-26T>C	-
ybeL	Uncharacterized protein YbeL	missense	68A>G	Glu23Gly
lnt	Apolipoprotein N-acyltransferase	synonymous	45G>A	Leu15Leu
ybeZ	PhoH-like protein	synonymous	876C>T	Ala292Ala
glnU	tRNA-Gln(UUG)	RNA	51C>A
ybfE	Uncharacterized protein YbfE	reversion	120T>C	Asn40Asn
cydB	Cytochrome bd-I ubiquinol oxidase subunit 2	synonymous	87C>T	Asp29Asp
ycaI	Uncharacterized protein YcaI	frameshift	799dupT	Cys267fs
msbA	ATP-dependent lipid A-core flippase	missense	1666A>T	Ile556Phe
ldtD	L,D-transpeptidase LdtD	frameshift	799G>*	267Gly FS
rlmL	Ribosomal RNA large subunit methyltransferase K/L	synonymous	1788C>T	Ala596Ala
pqiA	Intermembrane transport protein PqiA	missense	773C>T	Ala258Val
sxy	Protein Sxy	upstream	-34C>A	-
yccS	Inner membrane protein YccS	missense	1024G>A	Asp342Asn
rlmI	Ribosomal RNA large subunit methyltransferase I	missense	658G>A	Glu220Lys
yceH	UPF0502 protein YceH	reversion	104C>T	Ala35Val
plsX	Phosphate acyltransferase	upstream	-21A>C	-
phoQ	bifunctional sensor histidine kinase PhoQ	frameshift	20A>*	7Leu fs
ymgF	Inner membrane protein YmgF	reversion	63A>G	Ile21Met
cvrA	K(+)/H(+) antiporter NhaP2	missense	1489G>A	Gly497Ser
cvrA	K(+)/H(+) antiporter NhaP2	missense	941G>A	Arg314His
ycgV	Uncharacterized protein YcgV	missense	292G>A	Val98Ile
ldrC	small toxic polypeptide LdrC	synonymous	45A>G	Ala15Ala
chaA	Sodium-potassium/proton antiporter ChaA	missense	913G>A	Val305Ile
rssA	NTE family protein RssA	synonymous	402C>T	Arg134Arg
oppA	Periplasmic oligopeptide-binding protein	synonymous	1494G>A	Gln498Gln
yciH	Uncharacterized protein YciH	missense	182C>T	Thr61Ile
yciT	Uncharacterized HTH-type transcriptional regulator YciT	missense	575A>G	Glu192Gly
uidB	glucuronide:H+ symporter	synonymous	84G>A	Ala28Ala
pdxH	Pyridoxine/pyridoxamine 5'-phosphate oxidase	synonymous	543T>C	Phe181Phe
ydhR	Putative monooxygenase YdhR	missense	46G>A	Gly16Ser
chbG	Chitooligosaccharide deacetylase ChbG	missense	577C>T	Arg193Trp
yeaH	UPF0229 protein YeaH	missense	611C>T	Ala204Val
yoaG	Protein YoaG	synonymous	42C>T	Ser14Ser
yoaE	UPF0053 inner membrane protein YoaE	missense	1465C>T	Pro489Ser
manY	PTS system mannose-specific EIIC component	synonymous	327G>A	Leu109Leu
yobB	Uncharacterized protein YobB	synonymous	471G>A	Ser157Ser
purT	Formate-dependent phosphoribosylglycinamide formyltransferase	missense	290A>G	Glu97Gly
zwf	Glucose-6-phosphate 1-dehydrogenase	upstream	-72A>G	-
yebB	Uncharacterized protein YebB	missense	167T>C	Val56Ala
cmoA	Carboxy-S-adenosyl-L-methionine synthase	missense	650G>A	Arg217His
nac	Nitrogen assimilation regulatory protein nac	missense	397C>T	Leu133Phe
cirA	Colicin I receptor	synonymous	1437T>C	Arg479Arg
rtn	Probable cyclic di-GMP phosphodiesterase PdeN	missense	952G>A	Ala318Thr
yejL	UPF0352 protein YejL	stop gained	31C>T	Gln11*
gyrA	DNA gyrase subunit A	missense	2147G>A	Cys716Tyr
nuoJ	NADH-quinone oxidoreductase subunit J	missense	403G>A	Gly135Arg
nuoG	NADH-quinone oxidoreductase subunit G	upstream	-50G>A	-
lrhA	Probable HTH-type transcriptional regulator LrhA	upstream	-79C>T	-
pdxB	Erythronate-4-phosphate dehydrogenase	reversion	891T>C	Arg297Arg
murP	PTS system N-acetylmuramic acid-specific EIIBC component	stop gained	190C>T	Gln64*
murP	PTS system N-acetylmuramic acid-specific EIIBC component	synonymous	1284T>C	Gly428Gly
uraA	Uracil permease	upstream	-41_-40insT	-
purM	Phosphoribosylformylglycinamidine cyclo-ligase	missense	131G>A	Gly44Asp
iscR	HTH-type transcriptional regulator IscR	synonymous	204C>T	Gly68Gly
hcaT	Probable 3-phenylpropionic acid transporter	upstream	-30C>T	-
hcaR	Hca operon transcriptional activator HcaR	synonymous	561C>T	Gly187Gly
yphG	DUF5107 domain-containing protein YphG	frameshift	589C>*	Gly197 fs
yphH	Uncharacterized protein YphH	missense	392G>A	Arg131His
yfhG	Uncharacterized protein YfhG	synonymous	516C>T	Ser172Ser
rnc	Ribonuclease 3	missense	217G>A	Ala73Thr
nadB	L-aspartate oxidase	missense	1518G>A	Met506Ile
yfiE	Uncharacterized HTH-type transcriptional regulator YfiE	missense	548A>G	His183Arg
serV	tRNA-Ser(GCU)	reversion	26A>G	-
ygcN	Probable electron transfer flavoprotein-quinone oxidoreductase YgcN	synonymous	162C>A	Leu54Leu
ygcS	Inner membrane metabolite transport protein YgcS	synonymous	369C>T	Gly123Gly
ygcU	Uncharacterized FAD-linked oxidoreductase YgcU	missense	1166A>G	His389Arg
ppdC	Prepilin peptidase-dependent protein C	missense	51G>A	Met17Ile
ygeW	Putative carbamoyltransferase YgeW	reversion	-26A>G	-
hyuA	D-phenylhydantoinase	missense	1132C>T	Pro378Ser
yqeB	Uncharacterized protein YqeB	synonymous	195G>A	Leu65Leu
bglA	6-phospho-beta-glucosidase BglA	synonymous	168G>A	Leu56Leu
gcvT	Aminomethyltransferase	missense	277G>A	Gly93Ser
yggF	Fructose-1,6-bisphosphatase 2 class 2	synonymous	504C>T	Ala168Ala
yqgE	UPF0301 protein YqgE	missense	504G>T	Glu168Asp
hybB	Probable Ni/Fe-hydrogenase 2 b-type cytochrome subunit	synonymous	748C>T	Leu250Leu
yghX	putative hydrolase fragment	upstream	-71T>*
parC	DNA topoisomerase 4 subunit A	synonymous	1701C>T	Gly567Gly
qseC	Sensor protein QseC	synonymous	462C>T	Asp154Asp
parE	DNA topoisomerase 4 subunit B	missense	239C>T	Pro80Leu
glgS	Surface composition regulator	missense	7C>T	His3Tyr
glnE	Bifunctional glutamine synthetase adenylyltransferase/adenylyl-removing enzyme	missense	1288C>T	Arg430Trp
cca	Multifunctional CCA protein	reversion	732A>G	Pro244Pro
bacA	Undecaprenyl-diphosphatase	missense	167C>T	Ser56Leu
tsaD	tRNA N6-adenosine threonylcarbamoyltransferase	upstream	-87C>T	-
mug	G/U mismatch-specific DNA glycosylase	synonymous	72C>T	Ala24Ala
mtr	Tryptophan-specific transport protein	missense	592C>A	Leu198Met
glmM	Phosphoglucosamine mutase	missense	355A>G	Thr119Ala
lptB	Lipopolysaccharide export system ATP-binding protein LptB	missense	151G>A	Gly51Ser
gltB	Glutamate synthase [NADPH] large chain	missense	3815G>T	Gly1272Val
zapE	Cell division protein ZapE	reversion	738AG>A	Lys247 fs
yhdP	Uncharacterized protein YhdP	synonymous	2415G>A	Pro805Pro
yhdW	Putative amino-acid ABC transporter-binding protein YhdW	missense	336G>A	Met112Ile
yhdZ	Uncharacterized amino-acid ABC transporter ATP-binding protein YhdZ	missense	85A>G	Lys29Glu
tsaC	Threonylcarbamoyl-AMP synthase	missense	70G>A	Ala24Thr
gspG	Type II secretion system core protein G	reversion	35C>T	Ser12Leu
gspM	Type II secretion system protein GspM	frameshift	289G>*	Gly97 fs
tufA	Elongation factor Tu 1	upstream	-43G>A	-
yhfU	Uncharacterized protein YhfU	missense	92A>G	His31Arg
yhgN	UPF0056 inner membrane protein YhgN	missense	98C>T	Pro33Leu
ggt	Glutathione hydrolase proenzyme	missense	1457G>A	Arg486Gln
mtlA	PTS system mannitol-specific EIICBA component	synonymous	261C>T	Gly87Gly
mtlD	Mannitol-1-phosphate 5-dehydrogenase	synonymous	960A>G	Pro320Pro
cysE	Serine acetyltransferase	synonymous	351T>C	Gly117Gly
waaQ	Lipopolysaccharide core heptosyltransferase RfaQ	missense	514C>T	His172Tyr
recG	ATP-dependent DNA helicase RecG	synonymous	198C>T	Gly66Gly
rnpA	Ribonuclease P protein component	synonymous	87C>T	Gly29Gly
yieE	Uncharacterized protein YieE	missense	712G>A	Ala238Thr
yieL	Uncharacterized protein YieL	synonymous	153T>C	Phe51Phe
atpG	ATP synthase gamma chain	synonymous	222A>G	Lys74Lys
rbsA	Ribose import ATP-binding protein RbsA	missense	1223G>A	Arg408His
yieP	Uncharacterized HTH-type transcriptional regulator YieP	synonymous	618C>T	Val206Val
yifE	UPF0438 protein YifE	reversion	277C>T	Pro93Thr
rhlB	ATP-dependent RNA helicase RhlB	missense	1228C>T	Arg410Cys
wecF	TDP-N-acetylfucosamine:lipid II N-acetylfucosaminyltransferase	synonymous	123C>T	Gly41Gly
cyaA	Adenylate cyclase	missense	160G>A	Asp54Asn
yigB	5-amino-6-(5-phospho-D-ribitylamino)uracil phosphatase YigB	stop gained	370C>T	Gln124*
hemN	Oxygen-independent coproporphyrinogen III oxidase	missense	701C>A	Pro234His
frvB	Fructose-like PTS system EIIBC component	missense	289G>A	Asp97Asn
pflD	putative formate acetyltransferase 2	frameshift	1572G>*	Gly524 fs
trmA	tRNA/tmRNA (uracil-C(5))-methyltransferase	synonymous	303G>A	Leu101Leu
arpA	Ankyrin repeat protein A	missense	1819G>T	Asp607Tyr
uvrA	UvrABC system protein A	missense	647G>A	Arg216His
uvrA	UvrABC system protein A	missense	92G>A	Gly31Glu
yjfC	Putative acid--amine ligase YjfC	synonymous	918G>A	Ser306Ser
leuP	tRNA-Leu(CAG)	RNA	80A>AG	-
leuQ	tRNA-Leu(CAG)	RNA	80A>AG	-
yjjI	Uncharacterized protein YjjI	frameshift	1087_1088insC	Val365fs
deoA	Thymidine phosphorylase	synonymous	1218C>T	Asp406Asp
serB	Phosphoserine phosphatase	synonymous	336G>A	Leu112Leu
nadR	Trifunctional NAD biosynthesis/regulator protein NadR	synonymous	1041C>T	Asn347Asn
rob	Right origin-binding protein	missense	311G>A	Arg104His
metZWV	tRNA-initiator Met(CAU)	deletion	del 220bp	-
ldrBC	small toxic polypeptide	deletion	del 535 bp	-

## Sheet: 37b-37c146
gene	description	type	variant (base)	variant (AA)
dnaJ	Chaperone protein DnaJ	synonymous	441C>T	Cys147Cys
carA	Carbamoyl-phosphate synthase small chain	missense	751G>A	Ala251Thr
caiC	Crotonobetaine/carnitine--CoA ligase	synonymous	333C>T	Cys111Cys
thiB	Thiamine-binding periplasmic protein	upstream	-4C>T	-
ilvH	Acetolactate synthase isozyme 3 small subunit	stop gained	232C>T	Gln78*
aceF	Dihydrolipoyllysine-residue acetyltransferase component of pyruvate dehydrogenase complex	synonymous	120C>T	Asp40Asp
pcnB	Poly(A) polymerase I	missense	301C>A	Leu101Met
cdaR	Carbohydrate diacid regulator	missense	367C>T	His123Tyr
ispU	Ditrans,polycis-undecaprenyl-diphosphate synthase ((2E,6E)-farnesyl-diphosphate specific)	synonymous	594G>A	Glu198Glu
yaeQ	Uncharacterized protein YaeQ	missense	379G>A	Ala127Thr
yajO	1-deoxyxylulose-5-phosphate synthase YajO	synonymous	429C>T	Asn143Asn
cyoA	Cytochrome bo(3) ubiquinol oxidase subunit 2	upstream	-43A>G	-
ybcJ	Uncharacterized protein YbcJ	synonymous	210C>T	Ala70Ala
fepG	Ferric enterobactin transport system permease protein FepG	missense	347C>T	Thr116Met
ybdL	Methionine aminotransferase	synonymous	795G>A	Leu265Leu
lnt	Apolipoprotein N-acyltransferase	missense	346T>C	Trp116Arg
nagA	N-acetylglucosamine-6-phosphate deacetylase	frameshift	482T>*	Glu161
cydA	Cytochrome bd-I ubiquinol oxidase subunit 1	synonymous	394C>T	Leu132Leu
lysZ	tRNA-Lys(UUU)	RNA	76A>*
rpsA	30S ribosomal protein S1	missense	56G>A	Arg19His
ssuA	Putative aliphatic sulfonates-binding protein	synonymous	708C>T	Ala236Ala
ycbV	Uncharacterized fimbrial-like protein YcbV	missense	461A>T	Asp154Val
yccA	Modulator of FtsH protease YccA	missense	241G>A	Ala81Thr
yceO	Uncharacterized protein YceO	missense	114G>A	Met38Ile
phoQ	bifunctional sensor histidine kinase PhoQ	missense	149G>A	Arg50Gln
iraM	anti-adaptor protein IraM	upstream	-85C>*	-
dhaM	PEP-dependent dihydroxyacetone kinase, phosphoryl donor subunit DhaM	missense	443G>A	Cys148Tyr
pth	Peptidyl-tRNA hydrolase	synonymous	456C>T	Gly152Gly
adhE	Aldehyde-alcohol dehydrogenase	synonymous	2109T>C	Val703Val
yneL	putative HTH-type transcriptional regulator YneL	upstream	-10T>A	-
ydgH	Protein YdgH	upstream	-65T>C	-
ydgH	Protein YdgH	synonymous	78G>A	Leu26Leu
rstA	Transcriptional regulatory protein RstA	missense	490A>G	Thr164Ala
yeaD	Putative glucose-6-phosphate 1-epimerase	stop gained	433A>T	Lys145*
yoaB	RutC family protein YoaB	missense	103G>A	Ala35Thr
zwf	Glucose-6-phosphate 1-dehydrogenase	missense	352G>A	Ala118Thr
metG	Methionine--tRNA ligase	missense	1394C>T	Ala465Val
yfbT	Hexitol phosphatase A	synonymous	237C>T	Thr79Thr
prmB	50S ribosomal protein L3 glutamine methyltransferase	upstream	-3T>C	-
smrB	UPF0115 protein YfcN	upstream	-38G>T	-
yfhM	Alpha-2-macroglobulin	missense	2360C>T	Ala787Val
hcaT	Probable 3-phenylpropionic acid transporter	upstream	-30C>T	-
rnc	RNase III	frameshift	661T>*	Lys221 fs
rnc	Ribonuclease 3	synonymous	222G>A	Thr74Thr
ratB	UPF0125 protein RatB	synonymous	192T>C	Asp64Asp
cysH	Phosphoadenosine 5'-phosphosulfate reductase	synonymous	486C>T	Gly162Gly
yqeA	Carbamate kinase-like protein YqeA	missense	425C>T	Thr142Ile
pgk	Phosphoglycerate kinase	missense	772C>T	Arg258Cys
speB	Agmatinase	synonymous	66G>A	Leu22Leu
yqhA	UPF0114 protein YqhA	missense	49G>A	Ala17Thr
ygiB	UPF0441 protein YgiB	synonymous	63G>A	Leu21Leu
rpsU	30S ribosomal protein S21	synonymous	87G>A	Leu29Leu
nanR	HTH-type transcriptional repressor NanR	synonymous	177C>A	Arg59Arg
fis	DNA-binding protein Fis	missense	13C>A	Arg5Ser
mscL	Large-conductance mechanosensitive channel	missense	200A>G	Asp67Gly
nudE	ADP compounds hydrolase NudE	missense	445C>T	Arg149Cys
rtcA	RNA 3'-terminal phosphate cyclase	missense	998C>T	Thr333Met
yhhS	Uncharacterized MFS-type transporter YhhS	synonymous	339C>T	Ser113Ser
trmL	tRNA (cytidine(34)-2'-O)-methyltransferase	synonymous	303G>A	Pro101Pro
ilvE	Branched-chain-amino-acid aminotransferase	missense	73G>A	Val25Met
rhlB	ATP-dependent RNA helicase RhlB	missense	1133C>T	Ser378Leu
hemN	Oxygen-independent coproporphyrinogen III oxidase	stop gained	535C>T	Gln179*
kdgT	2-keto-3-deoxygluconate permease	frameshift	39G>GG	Met14 fs
cpxP	Periplasmic protein CpxP	synonymous	45C>T	Val15Val
yiiQ	Uncharacterized protein YiiQ	upstream	-49C>T	-
purD	Phosphoribosylamine--glycine ligase	missense	538G>A	Ala180Thr
yjeJ	Uncharacterized protein YjeJ	synonymous	231G>A	Lys77Lys
amiB	N-acetylmuramoyl-L-alanine amidase AmiB	missense	583G>A	Ala195Thr
yjfY	Uncharacterized protein YjfY	synonymous	231G>A	Pro77Pro
leuV	tRNA-Leu(CAG)	RNA	72G>*	-
leuQ	tRNA-Leu(CAG)	RNA	80A>AG	-
metZWV	tRNA-initiator Met(CAU)	deletion	del 110bp	-
non-coding	narI downstream	deletion	del 178 bp

## Sheet: 37c16-41
gene	description	type	variant (base)	variant (AA)
thrA	Bifunctional aspartokinase/homoserine dehydrogenase 1	stop gained	2251G>T	Glu751*
dnaJ	Chaperone protein DnaJ	missense	490T>C	Cys164Arg
nhaR	DNA-binding transcriptional activator NhaR	synonymous	354G>A	Val118Val
rapA	RNA polymerase-binding ATPase and RNAP recycling factor	missense	2476G>A	Ala826Thr
speD	S-adenosylmethionine decarboxylase proenzyme	missense	199G>A	Ala67Thr
gcd	quinoprotein glucose dehydrogenase	synonymous	1860T>C	Arg620Arg
pcnB	Poly(A) polymerase I	missense	223G>A	Gly75Ser
proB	glutamate 5-kinase	synonymous	306G>A	Leu102Leu
ybaY	PF09619 family lipoprotein YbaY	missense	548C>T	Ala183Val
aes	Acetyl esterase	missense	20A>C	Asp7Ala
cysS	cysteine—tRNA ligase	synonymous	516C>T	Val172Val
insL1	IS186/IS421 transposase	upstream	-61T>A	-
entF	apo-serine activating enzyme	missense	3754G>A	Glu1252Lys
fepD	Ferric enterobactin transport system permease protein FepD	synonymous	876G>A	Leu292Leu
entA	2,3-dihydro-2,3-dihydroxybenzoate dehydrogenase	missense	499G>A	Val167Met
ybdN	putative PAPS reductase/DUF3440 domain-containing protein YbdN	missense	263A>T	Glu88Val
rsfS	ribosomal silencing factor RsfS	synonymous	66C>T	Ile22Ile
lptE	lipopolysaccharide assembly protein LptE	missense	521C>T	Thr174Met
dmsA	dimethyl sulfoxide reductase subunit A	synonymous	2145G>A	Val715Val
pqiA	Intermembrane transport protein PqiA	synonymous	471C>T	Val157Val
fabD	[acyl-carrier-protein] S-malonyltransferase	synonymous	915G>T	Ala305Ala
ycfT	inner membrane protein YcfT	frameshift	163_164insC	Phe57fs
chaA	Sodium-potassium/proton antiporter ChaA	synonymous	558G>A	Leu186Leu
rssA	NTE family protein RssA	stop gained	847C>T	Gln283*
trpE	Anthranilate synthase component 1	frameshift	314_315insC	Val108fs
ynfB	DUF1283 domain-containing protein YnfB	synonymous	315T>C	Arg105Arg
ynfD	DUF1161 domain-containing protein YnfD	frameshift	276_277insG	Gln93fs
ynfD	DUF1161 domain-containing protein YnfD	missense	279G>T	Gln93His
katE	catalase HPII	synonymous	609G>A	Thr203Thr
manZ	mannose-specific PTS enzyme IID component	synonymous	648C>T	Val216Val
ubiG	bifunctional 3-demethylubiquinone-8 3-O-methyltransferase and 2-octaprenyl-6-hydroxyphenol methylase	synonymous	711G>A	Thr237Thr
ypfJ	uncharacterized protein YpfJ	synonymous	423C>T	Ile141Ile
hyfC	Hydrogenase-4 component C	missense	11C>T	Thr4Ile
hyfF	hydrogenase 4 component F	missense	1015G>A	Ala339Thr
yphG	DUF5107 domain-containing protein YphG	frameshift	589C>*	Gly197 fs
glrR	DNA-binding transcriptional activator GlrR	stop gained	1222C>T	Gln408*
clpB	Chaperone protein ClpB	missense	812G>A	Gly271Asp
yfiR	Protein YfiR	frameshift	172dupT	Ser58fs
queE	putative 7-carboxy-7-deazaguanine synthase QueE	missense	527C>T	Ala176Val
argA	N-acetylglutamate synthase	missense	1094G>A	Cys365Tyr
zapA	cell division protein ZapA	synonymous	48T>C	Arg16Arg
yqhG	Uncharacterized protein YqhG	frameshift	63dupC	Ser22fs
yqjH	NADPH-dependent ferric-chelate reductase	frameshift	16dupC	Arg6fs
yhcM	Cell division protein ZapE	frameshift	731_732insG	Lys247fs
yhgE	putative transport protein YhgE	upstream	-65A>G	-
feoA	ferrous iron transport protein A	synonymous	183C>T	Arg61Arg
feoB	Fe(2+) transporter FeoB	missense	407C>T	Ala136Val
feoB	Fe(2+) transporter FeoB	missense	700C>T	Arg234Cys
mtlD	Mannitol-1-phosphate 5-dehydrogenase	missense	752C>T	Ala251Val
pyrE	orotate phosphoribosyltransferase	missense	86G>A	Arg29His
dnaA	chromosomal replication initiator protein DnaA	missense	752T>C	Phe251Ser
bglB	6-phospho-beta-glucosidase BglB	frameshift	997_998insG	Trp335fs
atpA	ATP synthase subunit alpha	missense	943G>A	Gly315Ser
rbsC	ribose ABC transporter membrane subunit	synonymous	333T>C	Ile111Ile
sbp	Sulfate-binding protein	upstream	-77_-76insT	-
pdeC	c-di-GMP phosphodiesterase PdeC	missense	833C>T	Ala278Val
psd	phosphatidylserine decarboxylase proenzyme	synonymous	117T>C	Asp39Asp
priB	primosomal replication protein N	synonymous	51A>G	Arg17Arg
rpsR	30S ribosomal subunit protein S18	missense	19C>T	Arg7Cys
ytfI	Uncharacterized protein YtfI	upstream	-69_-68insT	-
tamB	translocation and assembly module subunit TamB	synonymous	918G>A	Glu306Glu
creC	Sensor protein CreC	frameshift	1048dupA	Ile350fs
ghxP	guanine/hypoxanthine transporter GhxP	frameshift	556AT>*	Met186 fs
malP	maltodextrin phosphorylase	reversion
pseudo narG	nitrate reductase A subunit α	insertion>frameshift	dup 312bp
cysB	DNA-binding transcriptional dual regulator CysB	insertion>frameshift	del 22bp and ins 109bp
nupX-psuT	4 genes include	deletion
