# Supplementary material for: Mutations identified in engineered Escherichia coli with a reduced genome
Source: Front Microbiol. 2023 May 25;14:1189877. doi: 10.3389/fmicb.2023.1189877 (PMC10249474; doi:10.3389/fmicb.2023.1189877)
Supplement: Supplementary file 2 [file Table_2.XLSX]

## Sheet: Sheet1
	essential	non-essential	essential (%)	Chi-square test for goodness of fit
~ Δ33a	19	47	0.287879	-
Δ33a ~ Δ33b	6	15	0.285714	p = 0.028	*
Δ33b ~ Δ37b	2	24	0.0769231	-
Δ37b ~ Δ37c13	14	125	0.100719	p = 0.44	N.S.
Δ37b ~ Δ37c16	19	158	0.107345	p = 0.57	N.S.
Δ37b ~ Δ37c143	12	121	0.0902256	p = 0.29	N.S.
Δ37b ~ Δ37c145	15	143	0.0949367	p = 0.33	N.S.
Δ37b ~ Δ37c146	6	67	0.0821918	p = 0.37	N.S.
Δ37c16 ~ Δ41c	6	61	0.0895522	-
