# Supplementary material for: Mutations identified in engineered Escherichia coli with a reduced genome
Source: Front Microbiol. 2023 May 25;14:1189877. doi: 10.3389/fmicb.2023.1189877 (PMC10249474; doi:10.3389/fmicb.2023.1189877)
Supplement: Supplementary file 3 [file Table_3.XLSX]

## Sheet: by_position
gene	description	share	type	variant (base)	variant (AA)
hcaT	Probable 3-phenylpropionic acid transporter	4	upstream	-30C>T	-
zapE	Cell division protein ZapE	3	frameshift	738A>AG	Lys247 fs
gloB	Hydroxyacylglutathione hydrolase GloB	3	missense	79G>A	Val27Ile
ycbV	Uncharacterized fimbrial-like protein YcbV	3	missense	461A>T	Asp154Val
yceH	UPF0502 protein YceH	3	missense	104T>C	Val35Ala
ymgF	Inner membrane protein YmgF	3	missense	63G>A	Met21Ile
gspG	Type II secretion system core protein G	3	missense	35T>C	Leu12Ser
yifE	UPF0438 protein YifE	3	missense	277A>C	Thr93Pro
ptsP	Phosphoenolpyruvate-dependent phosphotransferase system	3	stop_gained	493C>T	Gln165*
ybfE	Uncharacterized protein YbfE	3	synonymous	120C>T	Asn40Asn
pdxB	Erythronate-4-phosphate dehydrogenase	3	synonymous	891C>T	Arg297Arg
cca	Multifunctional CCA protein	3	synonymous	732G>A	Pro244Pro
ygeW	Putative carbamoyltransferase YgeW	3	upstream	-26G>A	-
ldtD	L,D-transpeptidase LdtD	2	frameshift	799G>*	267Gly fs
grxB	Glutaredoxin 2	2	frameshift	ins.	Lys92fs
rnc	RNase III	2	frameshift	661T>*	Lys221 fs
yqjH	NADPH-dependent ferric-chelate reductase	2	frameshift	16dupC	Arg6fs
yjjI	Uncharacterized protein YjjI	2	frameshift	1087C>CC	Val365fs
aceE	Pyruvate dehydrogenase E1 component	2	missense	1708A>G	Ile570Val
citF	Citrate lyase alpha chain	2	missense	305A>G	Asp102Gly
cvrA	K(+)/H(+) antiporter NhaP2	2	missense	941G>A	Arg314His
yciT	Uncharacterized HTH-type transcriptional regulator YciT	2	missense	575A>G	Glu192Gly
ygcU	Uncharacterized FAD-linked oxidoreductase YgcU	2	missense	1166A>G	His389Arg
serV	tRNA-Ser(GCU)	2	RNA	26G>A	-
leuQ	tRNA-Leu(CAG)	2	RNA	80A>AG	-
ilvH	Acetolactate synthase isozyme 3 small subunit	2	stop_gained	232C>T	Gln78*
yghX	putative hydrolase fragment	2	upstream	-71T>*	-

## Sheet: by_gene
gene	description	share
hcaT	Probable 3-phenylpropionic acid transporter	5
zwf	Glucose-6-phosphate 1-dehydrogenase	5
ptsP	Phosphoenolpyruvate-dependent phosphotransferase system	4
cvrA	K(+)/H(+) antiporter NhaP2	3
glmM	Phosphoglucosamine mutase	3
gluQ	Glutamyl-Q tRNA(Asp) synthetase	3
mdlA	Multidrug resistance-like ATP-binding protein MdlA	3
nagA	N-acetylglucosamine-6-phosphate deacetylase	3
rnc	RNase III	3
rnc	Ribonuclease 3	3
thiB	Thiamine-binding periplasmic protein	3
yciT	Uncharacterized HTH-type transcriptional regulator YciT	3
yciT	putative DNA-binding transcriptional regulator YciT	3
yjjI	Uncharacterized protein YjjI	3
apt	Adenine phosphoribosyltransferase	2
bglB	6-phospho-beta-glucosidase BglB	2
cdaR	Carbohydrate diacid regulator	2
clpB	Chaperone protein ClpB	2
creC	Sensor protein CreC	2
dhaM	PEP-dependent dihydroxyacetone kinase, phosphoryl donor subunit DhaM	2
fis	DNA-binding protein Fis	2
fixC	Protein FixC	2
fixC	putative oxidoreductase FixC	2
gltB	Glutamate synthase [NADPH] large chain	2
hemN	Oxygen-independent coproporphyrinogen III oxidase	2
hyaF	Hydrogenase-1 operon protein HyaF	2
kdgT	2-keto-3-deoxygluconate permease	2
metH	Methionine synthase	2
nagC	N-acetylglucosamine repressor	2
nfi	Endonuclease V	2
pcnB	Poly(A) polymerase I	2
phoQ	bifunctional sensor histidine kinase PhoQ	2
pstC	Phosphate transport system permease protein PstC	2
rhlB	ATP-dependent RNA helicase RhlB	2
rob	Right origin-binding protein	2
rpoD	RNA polymerase sigma factor RpoD	2
tsaD	tRNA N6-adenosine threonylcarbamoyltransferase	2
uvrA	UvrABC system protein A	2
waaQ	Lipopolysaccharide core heptosyltransferase RfaQ	2
waaQ	lipopolysaccharide core heptosyltransferase 3	2
tcyP	L-cystine transporter TcyP	2
ydjN	L-cystine transporter TcyP	2
yeaH	UPF0229 protein YeaH	2
yqeA	Carbamate kinase-like protein YqeA	2
yqjH	NADPH-dependent ferric-chelate reductase	2
aceE	Pyruvate dehydrogenase E1 component	2
